# Supplementary material for: Multi-Omics Elucidation of Flavor Characteristics in Compound Fermented Beverages Based on Flavoromics and Metabolomics
Source: Foods. 2025 Dec 1;14(23):4119. doi: 10.3390/foods14234119 (PMC12691716; doi:10.3390/foods14234119)
Supplement: Supplementary file 1 [file foods-14-04119-s001.zip]

Archive with 2 entries (2 files):
- Supplementary data S1.xls
- Supplementary materials.pdf
