# Supplementary material for: Multi-Omics Elucidation of Flavor Characteristics in Compound Fermented Beverages Based on Flavoromics and Metabolomics
Source: Foods. 2025 Dec 1;14(23):4119. doi: 10.3390/foods14234119 (PMC12691716; doi:10.3390/foods14234119)
Supplement: Supplementary file 1 [file foods-14-04119-s001.zip › Supplementary data S1.xls]

## Sheet: GC×GC-TOF MS 
CAS	1st Dimension Time (s)	2nd Dimension Time (s)	Formula	Retention Index	Lib_RI	RI_sd	AW-RSD(%)	CW-RSD(%)	GW-RSD(%)
628-97-7	2041.89	2.02667	C18H36O2	2260	2251	9	2.66676	1.15743	0.919449
112-12-9	1389.93	1.97317	C11H22O	1612.9	1598	14.9	1.37451	17.3141	0.391194
628-99-9	1273.94	1.645	C9H20O	1519.4	1521	1.6	1.37451	0.287469	0.251541
713-95-1	2177.88	1.568	C12H22O2	2430	2426	4	1.37451	0.287469	2.90012
513-85-9	1304.61	1.26667	C4H10O2	1544.1	1543	1.83333	11.5723	9.62605	9.26785
110-38-3	1435.26	2.219	C12H24O2	1649.47	1639	10.4667	3.06134	0.904323	2.21906
14436-32-9	2093.89	1.26633	C10H18O2	2325	2345	20	2.30537	2.29643	0.48683
106-32-1	1176.62	2.13178	C10H20O2	1446.1	1435	11.1	2.71024	3.90951	6.37161
123-66-0	887.299	2.04533	C8H16O2	1245.59	1233	12.5889	1.06791	1.22252	12.3252
123-29-5	1309.94	2.17333	C11H22O2	1548.4	1532	16.4	2.07869	1.12399	0.903286
10032-15-2	1165.95	2.38667	C11H22O2	1438.2	1433	5.2	4.0402	8.92972	0.48683
4602-84-0	2105.89	1.55763	C15H26O	2340	2350	10	3.58201	8.82274	1.529
123-25-1	1485.93	1.52622	C8H14O4	1690.3	1681	9.3	2.79746	0.545533	0.828875
2035-99-6	1461.93	2.37978	C13H26O2	1671	1658	13	3.14616	0.633112	3.49765
123-51-3	838.858	1.43267	C5H12O	1213.77	1209	4.76667	1.27061	4.58615	2.61834
111-27-3	1049.96	1.45622	C6H14O	1355.6	1355	0.6	1.49947	0.32047	1.02554
106-27-4	933.963	2.198	C9H18O2	1276.3	1259	17.3	9.70082	0.287469	17.32
71-36-3	737.975	1.39367	C4H10O	1150	1142	8	1.81615	0.372196	1.28411
110-43-0	805.971	1.792	C7H14O	1192.5	1182	10.5	1.37451	8.67148	1.04087
100-51-6	1709.91	1.3	C7H8O	1886.2	1870	16.2	2.52842	0.488498	0.692828
107-87-9	477.992	1.64486	C5H10O	985.7	982	3.7	6.11841	0.287469	1.52885
112-06-1	1089.95	1.99583	C9H18O2	1383.3	1377	6.3	3.00845	2.44085	0.48683
868-57-5	533.988	1.87925	C6H12O2	1022.5	1009	13.5	1.87468	17.3188	0.48683
97-64-3	1049.96	1.38575	C5H10O3	1355.6	1347	8.6	1.56038	0.27018	8.6632
97-62-1	465.993	1.92733	C6H12O2	977.1	961	16.1	1.96875	0.957837	0.256924
7452-79-1	597.984	2.08211	C7H14O2	1062.5	1052	10.5	2.04311	1.42131	0.262525
6380-23-0	1865.9	1.42	C10H12O2	2045.5	2027	18.5	2.34115	0.287469	0.48683
628-63-7	793.972	1.885	C7H14O2	1185	1176	9	1.75386	1.34219	0.233073
626-82-4	1145.95	2.20475	C10H20O2	1423.5	1407	16.5	17.3193	13.1084	17.3075
626-77-7	1013.96	2.13567	C9H18O2	1330.6	1316	14.6	17.3191	4.47327	0.724547
623-42-7	497.991	1.72414	C5H10O2	1000	982	18	1.60199	0.287469	2.44788
616-25-1	761.974	1.406	C5H10O	1165	1158	7	1.83927	0.404471	0.539211
589-35-5	1013.96	1.45167	C6H14O	1330.6	1326	4.6	1.78035	0.395794	1.06607
5837-78-5	893.965	1.7916	C7H12O2	1250	1234	16	1.78927	0.287469	0.48683
543-49-7	1001.96	1.54989	C7H16O	1322.2	1320	2.2	1.61485	1.59293	0.433232
5405-41-4	1289.94	1.38256	C6H12O3	1532.3	1515	17.3	1.97419	0.957568	1.4838
540-42-1	645.981	2.032	C7H14O2	1092.5	1079	13.5	2.13563	0.287469	0.48683
539-90-2	769.973	2.15912	C8H16O2	1170	1158	12	1.60374	2.13665	8.66188
539-82-2	733.975	1.96478	C7H14O2	1147.5	1134	13.5	4.91342	0.287469	0.48683
3681-71-8	1003.29	1.843	C8H14O2	1323.13	1316	7.13333	1.37451	17.3204	12.089
27625-35-0	949.962	2.41033	C10H20O2	1286.8	1275	11.8	3.24338	0.287469	0.48683
2305-25-1	1489.93	1.4716	C8H16O3	1693.5	1674	19.5	1.96507	0.287469	0.48683
2198-61-0	1205.95	2.31243	C11H22O2	1467.6	1451	16.6	9.34003	8.80629	0.577356
2021-28-5	1729.91	1.58929	C11H14O2	1904	1893	11	17.3194	1.08409	0.60967
1576-95-0	1005.96	1.37262	C5H10O	1325	1318	7	8.92264	2.16424	1.35179
15706-73-7	881.966	2.29333	C9H18O2	1242.1	1235	7.1	7.30003	0.287469	0.48683
142-92-7	945.962	1.94322	C8H16O2	1284.2	1273	11.2	2.131	1.30376	0.708068
141-78-6	353.111	1.54056	C4H8O2	896.511	888	8.51111	10.0199	0.570168	9.88665
140-88-5	509.99	1.63533	C5H8O2	1007.5	992	15.5	3.90277	1.75202	0.460627
137-32-6	832.969	1.4445	C5H12O	1209.85	1208	1.9	8.96634	17.3205	17.3204
123-92-2	714.421	1.92911	C7H14O2	1135.28	1123	12.2778	7.50038	1.5301	6.17004
123-86-4	633.982	1.81867	C6H12O2	1085	1074	11	2.02364	0.793073	0.33463
1191-16-8	917.964	1.688	C7H12O2	1265.8	1249	16.8	1.37451	8.65993	0.48683
110-19-0	538.488	1.84862	C6H12O2	1025.31	1012	13.3125	1.65386	15.5684	0.32975
109-60-4	477.992	1.71589	C5H10O2	985.7	973	12.7	1.888	0.526597	0.564071
108-64-5	625.982	2.02378	C7H14O2	1080	1068	12	2.06762	1.41331	0.472757
106-70-7	817.081	1.88289	C7H14O2	1199.44	1184	15.4444	1.92305	1.52984	0.266225
106-30-9	1033.96	2.08911	C9H18O2	1344.4	1331	13.4	9.28746	8.90248	5.48028
105-79-3	1061.95	2.27767	C10H20O2	1363.9	1350	13.9	9.16733	1.80281	1.79754
105-68-0	817.97	2.084	C8H16O2	1200	1185	15	2.32691	1.91879	0.263054
105-54-4	573.986	1.88022	C6H12O2	1047.5	1036	11.5	1.65881	0.922004	0.401529
105-37-3	453.993	1.75411	C5H10O2	968.6	953	15.6	1.79396	0.417757	0.336277
107-92-6	1423.93	1.23188	C4H8O2	1640.3	1624	16.3	1.92724	6.65438	8.68979
513-86-0	973.96	1.33067	C4H8O2	1302.8	1285	17.8	1.74251	0.287469	0.506118
431-03-8	489.991	1.433	C4H6O2	994.3	979	15.3	1.37451	0.287469	8.66437
600-14-6	613.983	1.52129	C5H8O2	1072.5	1058	14.5	2.00353	2.61788	0.48683
4906-24-5	1105.95	1.42967	C6H10O3	1394.4	1378	16.4	1.37451	0.613449	0.686404
112-53-8	1797.91	1.64889	C12H26O	1972	1969	3	13.6139	1.38199	0.582626
124-07-2	1889.9	1.27133	C8H16O2	2072.72	2060	12.7222	3.42119	5.03683	6.97864
112-44-7	1397.93	2.01322	C11H22O	1619.4	1604	15.4	1.37451	0.421856	0.770237
627-90-7	1557.92	2.248	C13H26O2	1753.6	1739	14.6	4.25067	1.00835	4.62569
40716-66-3	1869.9	1.6635	C15H26O	2050	2042	8	17.3203	0.287469	1.02731
124-13-0	969.96	1.88563	C8H16O	1300	1289	11	14.1483	0.287469	0.48683
112-54-9	1525.92	2.05022	C12H24O	1725	1711	14	1.95079	1.80656	2.98557
112-30-1	1573.92	1.60689	C10H22O	1767.9	1760	7.9	2.92749	1.21699	0.505732
112-05-0	1977.9	1.25767	C9H18O2	2180	2170	10	2.24966	0.671484	0.504558
629-59-4	1112.17	0.503889	C14H30	1398.76	1400	1.24444	1.01482	1.48439	0.191175
35854-86-5	1521.92	1.50317	C9H18O	1721.4	1711	10.4	2.4993	8.66924	0.48683
24817-51-4	1821.91	1.65967	C13H18O2	1996	1988	8	2.80796	0.287469	0.48683
1653-30-1	1521.92	1.73822	C11H24O	1721.4	1718	3.4	2.55868	2.61522	1.42545
124-06-1	1881.9	2.1138	C16H32O2	2063.6	2050	13.6	1.37451	0.566975	8.92582
1209-71-8	1989.9	1.621	C15H26O	2195	2177	18	1.37451	0.592099	1.11592
112-31-2	1261.94	1.97789	C10H20O	1509.7	1498	11.7	3.55425	1.92743	3.75353
111-87-5	1325.94	1.52844	C8H18O	1561.3	1557	4.3	1.42382	0.78727	1.05645
111-11-5	1113.95	1.99633	C9H18O2	1400	1385	15	3.36174	2.42973	0.427385
106-33-2	1669.92	2.29478	C14H28O2	1851.7	1843	8.7	3.17639	0.813297	2.011
106-22-9	1577.92	1.53233	C10H20O	1771.4	1765	6.4	1.37451	0.287469	0.676996
562-74-3	1397.93	1.7196	C10H18O	1619.4	1602	17.4	17.3165	0.611956	17.3076
111-70-6	1193.95	1.48967	C7H16O	1458.8	1453	5.8	1.89391	1.65853	4.25609
96-17-3	385.998	1.697	C5H10O	920	914	6	2.24451	1.10902	0.48683
71-23-8	569.986	1.36956	C3H8O	1045	1036	9	1.90686	0.242345	0.493761
1759-28-0	1297.94	1.5246	C6H7NS	1538.7	1520	18.7	8.66426	0.656522	0.48683
95-48-7	1833.91	1.25667	C7H8O	2009.1	2007	2.1	1.37451	0.287469	1.00814
128-37-0	1749.91	1.87667	C15H24O	1924	1908	16	8.99335	0.464734	0.48683
123-35-3	769.973	2.40878	C10H16	1170	1161	9	1.40516	0.377724	0.771535
3391-86-4	1185.95	1.51513	C8H16O	1452.9	1450	2.9	8.9714	2.35996	1.43445
589-98-0	1105.95	1.63478	C8H18O	1394.4	1393	1.4	2.43718	0.601568	0.33778
123-96-6	1141.95	1.5965	C8H18O	1420.6	1411	9.6	8.97882	0.287469	0.48683
5989-33-3	1189.95	1.7375	C10H18O2	1455.9	1444	11.9	8.67469	0.287469	0.48683
821-55-6	1113.95	1.89044	C9H18O	1400	1390	10	2.36636	1.6149	0.21369
544-12-7	1100.35	1.4132	C6H12O	1390.58	1391	1.26	8.68777	10.184	17.3204
99-85-4	902.631	2.40333	C10H16	1255.73	1246	9.73333	0.845005	0.346076	0.48683
67-68-5	1333.94	1.3078	C2H6OS	1567.7	1573	5.3	17.3179	17.3165	2.7384
143-08-8	1453.93	1.56656	C9H20O	1664.5	1660	4.5	2.77121	0.84779	1.19181
928-96-1	1095.55	1.4134	C6H12O	1387.24	1382	10.28	17.3193	17.3192	2.34411
71-41-0	901.965	1.421	C5H12O	1255.3	1250	5.3	1.55172	0.152222	0.620403
6032-29-7	697.978	1.46867	C5H12O	1125	1119	6	17.3192	0.287469	8.66018
1786-08-9	1225.94	1.89333	C10H16O	1482.4	1469	13.4	2.73872	1.09217	0.189576
1569-60-4	1201.95	1.52167	C8H16O	1464.7	1465	0.3	1.74519	0.456025	8.67106
104-76-7	1237.94	1.548	C8H18O	1491.2	1491	0.2	1.37451	2.23229	0.48683
473-15-4	2037.89	1.587	C15H26O	2255	2240	15	1.37451	0.287469	9.0798
698-76-0	1821.91	1.41289	C8H14O2	1996	1976	20	17.31	8.66338	8.70257
109-97-7	1285.94	1.26867	C4H5N	1529	1514	15	1.37451	17.3171	8.70244
99-87-6	945.962	2.08533	C10H14	1284.2	1272	12.2	17.3197	17.3201	17.3191
99-86-5	792.194	2.55333	C10H16	1183.89	1180	11.6667	8.66651	6.103	2.21627
99-83-2	777.973	2.5755	C10H16	1175	1167	8	1.63363	0.56265	8.98043
79-92-5	613.983	2.95633	C10H16	1072.5	1070	2.5	2.04663	0.287469	0.48683
78-70-6	1313.94	1.60444	C10H18O	1551.6	1547	4.6	2.31623	0.513272	0.440027
586-62-9	961.961	2.36757	C10H16	1294.7	1284	10.7	2.20507	8.66404	8.86798
3779-61-1	881.966	2.27338	C10H16	1242.1	1250	7.9	9.15608	0.439209	1.30853
36431-72-8	1281.94	2.479	C13H22O	1525.8	1526	0.2	1.37451	8.74981	0.48683
28973-97-9	1465.93	2.42829	C15H24	1674.2	1663	11.2	3.49219	8.66147	8.66452
120-72-9	2185.88	1.2835	C8H7N	2440	2445	5	2.45059	0.804961	0.48683
590-86-3	393.997	1.65567	C5H10O	925.7	918	7.7	1.95255	8.23255	2.49856
334-48-5	2053.89	1.27956	C10H20O2	2275	2276	1	2.55266	0.825924	1.78307
142-62-1	1673.03	1.25856	C6H12O2	1854.42	1846	8.42222	6.16515	0.848255	1.18455
111-71-7	813.97	1.82467	C7H14O	1197.5	1185	12.5	1.37451	0.287469	8.30491
95-47-6	813.97	1.84257	C8H10	1197.5	1187	10.5	1.52223	1.89085	17.3203
90-12-0	1701.91	1.60543	C11H10	1879.3	1884	4.7	17.3194	6.83127	2.94396
89-83-8	1985.9	1.2795	C10H14O	2190	2189	1	1.37451	8.65978	0.48683
89-78-1	1437.93	1.649	C10H20O	1651.6	1637	14.6	17.3144	17.3151	0.48683
84-66-2	2129.89	1.432	C12H14O4	2370	2365	5	1.37451	11.989	0.48683
79-31-2	1349.94	1.234	C4H8O2	1580.6	1570	10.6	1.90585	2.55555	0.156418
78-83-1	652.648	1.40144	C4H10O	1096.67	1092	4.66667	1.80722	0.248559	0.498549
644-30-4	1601.92	2.159	C15H22	1792.9	1777	15.9	1.37451	8.72802	17.3124
64275-73-6	1401.93	1.46617	C8H16O	1622.6	1615	7.6	2.19483	0.506243	0.48683
64-19-7	1196.62	1.20733	C2H4O2	1460.8	1449	11.8	2.01246	0.313824	0.507164
64-17-5	416.218	1.39878	C2H6O	941.611	932	9.61111	5.18238	5.55536	5.26763
637-69-4	1489.93	1.543	C9H10O	1693.5	1680	13.5	2.9063	1.39073	0.48683
629-50-5	969.96	0.604	C13H28	1300	1300	0	1.37451	0.956567	1.37048
5989-54-8	829.969	2.513	C10H16	1207.9	1199	8.9	1.37451	17.3199	8.9085
555-10-2	845.968	2.48033	C10H16	1218.4	1211	7.4	17.3191	8.66543	0.48683
554-14-3	661.98	1.686	C5H6S	1102.5	1097	5.5	1.37451	8.75105	0.48683
544-76-3	1373.93	0.334167	C16H34	1600	1600	0	8.83585	8.84283	8.66766
529-20-4	1433.93	1.482	C8H8O	1648.4	1632	16.4	8.88129	8.70201	8.65933
505-10-2	1525.92	1.32622	C4H10OS	1725	1719	6	0.373248	3.45712	0.79471
503-74-2	1473.93	1.24025	C5H10O2	1680.6	1666	14.6	17.3204	0.287469	0.503451
483-77-2	1677.92	2.156	C15H22	1858.6	1839	19.6	1.37451	8.70579	17.3123
29957-43-5	1393.93	1.52713	C10H16O	1616.1	1613	3.1	2.07141	8.66622	1.24618
2785-89-9	1869.9	1.356	C9H12O2	2050	2032	18	2.46459	0.287469	0.48683
2408-37-9	1021.96	1.9562	C9H16O	1336.1	1317	19.1	1.68172	0.287469	8.66702
18794-84-8	1465.93	2.4285	C15H24	1674.2	1665	9.2	1.37451	17.3195	17.3189
16409-43-1	1061.95	2.1345	C10H18O	1363.9	1350	13.9	17.3167	17.3148	0.48683
1534-08-3	593.984	1.56467	C3H6OS	1060	1052	8	17.3153	0.287469	17.3169
140-67-0	1481.93	1.623	C10H12O	1687.1	1671	16.1	1.37451	9.02361	0.48683
123-07-9	1981.9	1.232	C8H10O	2185	2187	2	2.70234	17.3163	0.48683
112-40-3	817.97	0.716667	C12H26	1200	1200	0	1.6129	1.23991	3.04231
111-14-8	1789.91	1.25967	C7H14O2	1964	1950	14	3.86659	0.287469	0.48683
108-95-2	1837.9	1.23389	C6H6O	2013.6	2000	13.6	6.32588	2.37036	0.48683
108-38-3	737.175	1.8984	C8H10	1149.5	1143	6.5	1.37451	9.08711	4.74037
106-68-3	917.964	1.9325	C8H16O	1265.8	1253	12.8	10.2712	0.287469	17.3178
106-25-2	1621.92	1.502	C10H18O	1810.3	1797	13.3	3.11569	1.72305	1.46933
102-19-2	1849.9	1.61333	C13H18O2	2027.3	2016	11.3	4.17616	0.287469	0.48683
100-66-3	1053.95	1.56125	C7H8O	1358.3	1345	13.3	2.154	0.287469	0.48683
98-83-9	1033.96	1.74256	C9H10	1344.4	1328	16.4	2.06476	0.78183	1.80839
98-55-5	1505.93	1.60133	C10H18O	1707.1	1697	10.1	2.55843	0.48093	0.802035
98-01-1	1221.94	1.338	C5H4O2	1479.4	1461	18.4	2.42815	0.931783	0.763913
95-93-2	1181.95	1.91575	C10H14	1449.97	1433	16.975	3.72755	14.5133	2.9585
84-69-5	2261.88	1.75889	C16H22O4	2535	2536	1	3.09869	0.97963	0.77366
79-09-4	1309.94	1.239	C3H6O2	1548.4	1535	13.4	17.3138	17.3178	16.9689
75-52-5	769.973	1.29925	CH3NO2	1170	1179	9	1.37451	9.7305	17.3182
620-14-4	873.966	1.981	C9H12	1236.8	1225	11.8	2.2641	9.02598	8.89316
60-12-8	1749.91	1.33525	C8H10O	1924	1907	17	10.6167	17.3205	17.3205
581-42-0	1857.9	1.5735	C12H12	2036.4	2038	1.6	17.3159	0.287469	17.3157
526-73-8	1045.96	1.86429	C9H12	1352.8	1340	12.8	9.54175	3.45995	8.66097
507-70-0	1505.93	1.584	C10H18O	1707.63	1702	15.5667	8.68322	0.287469	0.48683
495-61-4	1545.92	2.4605	C15H24	1742.9	1728	14.9	17.3172	0.287469	17.3187
473-16-5	2029.89	1.597	C15H26O	2245	2229	16	1.37451	0.287469	1.5177
469-61-4	1369.93	2.8725	C15H24	1596.8	1577	19.8	0.35963	2.02195	8.67832
24347-58-8	1325.94	1.262	C4H10O2	1561.3	1556	5.3	1.37451	9.09	0.48683
132-64-9	2069.89	1.43656	C12H8O	2295	2289	6	2.69911	2.56017	1.39174
131-11-3	2085.89	1.33475	C10H10O4	2315	2303	12	2.42628	1.15693	8.98658
108-90-7	861.967	1.64078	C6H5Cl	1228.9	1233	4.1	2.17149	6.19835	3.60751
108-67-8	905.964	1.9352	C9H12	1257.9	1251	6.9	17.3194	8.70222	8.67977
106-46-7	1193.51	1.62989	C6H4Cl2	1458.53	1449	13.2222	0.534606	0.666749	5.68648
106-42-3	735.976	1.9015	C8H10	1148.75	1139	9.75	1.65704	17.3204	8.66596
2305-05-7	2137.89	1.52967	C12H22O2	2380	2376	4	9.21533	8.85317	8.70173
143785-42-6	1733.91	1.91756	C15H20O	1908	1900	8	2.6853	1.19295	12.3901
1515-80-6	1196.62	1.57483	C7H10O2	1460.77	1448	13.3667	11.8811	0.707241	0.48683
2870-04-4	1077.95	1.985	C10H14	1375	1359	16	17.3187	9.73615	0.48683
57074-37-0	1612.32	1.548	C10H20O	1802	1791	11	7.79055	17.3164	0.48683
928-95-0	1141.95	1.3996	C6H12O	1420.6	1406	14.6	1.37451	8.67046	0.498676
13019-22-2	1633.92	1.529	C10H20O	1820.7	1813	7.7	9.23455	0.287469	0.48683
763-32-6	902.965	1.38512	C5H10O	1255.95	1248	7.95	1.09544	1.24713	8.67894
4234-93-9	1445.93	1.50767	C9H18O	1658.1	1654	4.1	2.37767	0.287469	0.48683
626-89-1	993.959	1.45144	C6H14O	1316.7	1315	1.7	1.77403	0.316713	1.09134
584-02-1	677.979	1.48788	C5H12O	1112.5	1110	2.5	1.61004	0.287469	0.529595
7367-90-0	1725.91	1.53689	C10H20O3	1900	1884	16	2.52054	0.985749	1.08986
72237-36-6	1012.25	1.78514	C8H14O2	1329.37	1326	7.14286	1.37451	1.14815	17.0085
694-87-1	925.963	1.66144	C8H8	1271.1	1269	2.1	2.11939	1.63552	0.489335
100-80-1	1073.95	1.7245	C9H10	1372.2	1386	13.8	8.72296	17.3175	17.3193
700-12-9	1457.93	1.88237	C11H16	1667.7	1656	11.7	3.3952	17.3188	2.7975
527-84-4	945.962	2.0846	C10H14	1284.2	1275	9.2	17.3199	8.66794	8.72453
873-49-4	1065.95	1.739	C9H10	1366.7	1377	10.3	1.37451	17.3123	8.75027
103-65-1	849.968	2.00944	C9H12	1221.1	1212	9.1	3.17699	5.16001	0.484362
622-96-8	873.966	1.981	C9H12	1236.8	1226	10.8	1.37451	17.319	17.3197
18328-11-5	1621.92	1.457	C10H12O	1810.3	1792	18.3	17.3147	17.3107	0.48683
933-98-2	1065.95	2	C10H14	1366.7	1369	2.3	1.37451	17.317	17.3183
5779-95-3	1657.92	1.5025	C9H10O	1841.4	1837	4.4	1.37451	9.62764	9.71101
874-41-9	1025.96	2.00833	C10H14	1338.9	1348	9.1	1.37451	17.3141	8.93693
767-58-8	1133.95	1.9225	C10H12	1414.7	1408	6.7	1.37451	8.75756	8.66234
1074-43-7	993.959	2.0695	C10H14	1316.7	1297	19.7	8.79006	0.287469	0.48683
571-61-9	1855.9	1.5715	C12H12	2034.1	2048	13.9	17.3036	0.287469	17.3177
571-58-4	1853.9	1.571	C12H12	2031.85	2041	9.15	1.37451	10.4764	8.73675
1014-60-4	1165.95	2.54478	C14H22	1438.2	1427	11.2	3.71294	4.24397	0.754012
628-66-0	1461.93	1.44063	C7H12O4	1671	1655	16	9.2452	0.58916	0.668297
1552-67-6	1053.95	1.837	C8H14O2	1358.3	1340	18.3	2.90192	2.16734	0.284644
3681-82-1	997.959	1.795	C8H14O2	1319.4	1306	13.4	1.37451	8.71693	0.297162
67233-91-4	1499.26	2.00822	C12H22O2	1701.2	1694	7.2	3.31435	1.15407	1.03446
5129-37-3	717.976	2.674	C9H18O2	1137.5	1131	6.5	17.32	17.3199	0.48683
624-13-5	1285.94	2.2365	C11H22O2	1529	1510	19	1.37451	1.62729	1.60712
105-58-8	689.978	1.63733	C5H10O3	1120	1102	18	1.44703	0.287469	0.48683
19329-89-6	1357.94	1.50078	C8H16O3	1587.1	1580	7.1	1.80527	0.457067	0.371349
585-24-0	1213.94	1.472	C7H14O3	1473.5	1455	18.5	1.5978	0.287469	0.247991
547-64-8	1017.96	1.3365	C4H8O3	1333.3	1321	12.3	8.686	0.287469	0.48683
616-09-1	1165.95	1.43	C6H12O3	1438.2	1419	19.2	8.79507	0.287469	17.3162
2601-13-0	1205.95	2.31	C11H22O2	1467.6	1448	19.6	17.3197	17.3202	0.48683
28024-16-0	1741.91	1.66133	C11H20O4	1916	1901	15	2.40026	1.16396	1.07588
2306-91-4	1693.91	2.447	C15H30O2	1872.4	1863	9.4	3.97543	0.321852	3.68046
30673-38-2	1572.92	2.43625	C14H28O2	1767	1750	17	1.37451	9.06064	17.316
110-42-9	1385.93	2.07578	C11H22O2	1609.7	1593	16.7	4.31395	1.50077	1.01178
30673-60-0	1537.92	2.3035	C13H26O2	1735.7	1724	11.7	1.37451	0.826013	3.07796
623-91-6	1457.93	1.5716	C8H12O4	1667.7	1654	13.7	1.37451	1.2675	8.68427
627-73-6	1437.93	1.466	C7H12O4	1651.6	1632	19.6	2.31537	0.732208	0.70954
623-43-8	689.978	1.599	C5H8O2	1120	1102	18	8.81126	0.0903784	0.48683
1070-34-4	2137.89	1.201	C6H10O4	2380	2368	12	5.31095	17.3204	0.48683
69134-53-8	1981.9	1.31843	C9H16O5	2185	2195	10	1.37451	17.3161	2.46252
10348-47-7	1321.94	1.51478	C8H16O3	1558.1	1547	11.1	1.67346	0.474363	5.8236
2445-67-2	797.971	2.363	C9H18O2	1187.5	1180	7.5	2.43576	0.287469	0.48683
68039-26-9	1025.96	2.34467	C10H20O2	1338.9	1325	13.9	8.68927	0.287469	0.48683
37064-20-3	737.975	2.20267	C8H16O2	1150	1134	16	2.39802	0.287469	0.48683
5921-82-4	929.963	2.1	C9H18O2	1273.7	1255	18.7	1.37451	0.287469	0.148069
7785-66-2	1161.95	1.927	C9H16O2	1435.3	1418	17.3	9.83093	0.287469	0.48683
111-35-3	1089.95	1.39256	C5H12O2	1383.3	1373	10.3	1.65556	0.109611	0.517402
627-02-1	1059.29	1.208	C6H14O	1362.07	1364	5.53333	17.3197	17.3179	17.3202
54815-13-3	1285.94	2.7325	C13H28O2	1529	1514	15	1.37451	0.287469	8.66501
17679-93-5	533.988	1.92417	C7H10	1022.5	1005	17.5	1.79681	1.05996	0.48683
7045-71-8	745.975	0.9734	C12H26	1155	1155	0	8.80048	17.3194	8.66684
1632-70-8	737.404	0.889429	C12H26	1149.64	1157	7.35714	17.3183	17.318	17.3185
6418-41-3	1065.95	0.600111	C14H30	1366.7	1366	0.7	11.053	0.765118	0.969162
871-83-0	433.995	0.896	C10H22	954.3	961	6.7	4.89624	0.287469	17.309
1604-28-0	1385.93	1.5425	C8H12O	1609.7	1602	7.7	17.3071	17.3026	0.48683
625-33-2	717.976	1.521	C5H8O	1137.5	1128	9.5	17.3181	17.3185	0.48683
23696-85-7	1593.92	1.8295	C13H18O	1785.7	1801	15.3	17.3191	17.3196	8.66623
5944-20-7	1633.92	1.49417	C10H18O	1820.7	1820	0.7	17.3156	8.72435	0.497807
13419-69-7	1805.91	1.232	C6H10O2	1980	1965	15	1.37451	0.287469	8.67912
13066-51-8	1605.92	1.50167	C10H18O	1796.4	1800	3.6	2.71532	0.653714	1.14115
1577-18-0	1753.91	1.23367	C6H10O2	1928	1930	2	2.71537	0.287469	0.48683
10396-80-2	1921.9	1.45889	C15H24O2	2110	2116	6	2.71977	2.82641	1.27943
586-63-0	961.961	2.3675	C10H16	1294.7	1286	8.7	1.37451	17.3183	17.3164
483-78-3	2033.89	1.59363	C15H18	2250	2233	17	4.31418	0.624092	8.69208
29548-14-9	1425.93	1.76267	C10H16O	1641.9	1625	16.9	3.04446	1.11543	0.961217
110-44-1	1965.9	1.207	C6H8O2	2165	2150	15	2.04642	0.675295	0.48683
149-57-5	1785.91	1.27778	C8H16O2	1960	1954	6	3.8505	0.546371	0.625017
21129-27-1	1437.93	1.64914	C10H20O	1651.6	1636	15.6	10.1997	8.76721	1.01561
13877-91-3	909.964	2.248	C10H16	1260.5	1250	10.5	17.3188	17.3196	0.97588
626-11-9	1881.9	1.3155	C8H14O5	2063.6	2047	16.6	1.37451	8.65987	0.48683
4951-40-0	1777.91	1.6404	C12H18O	1952	1936	16	17.3115	8.72129	0.48683
123-73-9	581.985	1.4794	C4H6O	1052.5	1039	13.5	2.84048	9.6702	0.48683
87-41-2	2133.89	1.31125	C8H6O2	2375	2356	19	1.37451	0.287469	1.55404
79-50-5	1873.9	1.23125	C6H10O3	2054.5	2070	15.5	17.3156	0.287469	9.36328
1126-51-8	2037.89	1.261	C7H10O4	2255	2241	14	17.3185	8.72881	3.53364
496-16-2	2135.89	1.23933	C8H8O	2377.5	2389	13.5	2.09503	17.3192	17.3205
876-18-6	1061.95	2.133	C10H18O	1363.9	1365	1.1	17.3179	8.98471	0.48683
593-75-9	525.989	1.325	C2H3N	1017.5	1006	11.5	17.3204	8.66752	0.48683
2508-29-4	1629.92	1.3205	C5H13NO	1817.2	1799	18.2	17.3193	0.287469	17.3192
2867-05-2	541.988	3.19	C10H16	1027.5	1028	0.5	8.77463	0.297927	8.6818
5461-06-3	1329.94	2.36156	C12H24O2	1564.5	1548	16.5	1.37451	1.19075	2.47501
75-05-8	527.589	1.3272	C2H3N	1018.5	1013	5.5	8.66509	17.3201	17.3202
2441-06-7	1169.95	1.513	C7H14O3	1441.2	1422	19.2	1.58616	0.287469	0.48683
2050-01-3	825.97	2.3104	C9H18O2	1205.3	1192	13.3	8.6888	8.77272	0.48683
41678-29-9	1409.93	2.07475	C13H20O	1629	1611	18	2.69308	1.58656	8.6601
7367-88-6	1921.23	1.64083	C12H22O2	2109.17	NA	NA	1.37451	3.36337	3.86893
2177-77-7	1773.91	1.3035	C7H14O2	1948	NA	NA	10.5547	0.287469	17.3111
122-70-3	1691.25	1.54933	C11H14O2	1870.1	NA	NA	8.68716	0.287469	0.48683
18368-95-1	1073.95	1.983	C10H14	1372.73	NA	NA	3.71539	8.66294	17.3182
5989-27-5	829.969	2.5134	C10H16	1207.9	NA	NA	1.19052	17.3195	17.3189
516-06-3	709.977	1.938	C5H11NO2	1132.5	NA	NA	1.37451	17.3204	17.3204
127-17-3	1199.28	1.467	C3H4O3	1462.73	NA	NA	17.3194	0.287469	14.2815
95-73-8	1293.94	1.74533	C7H6Cl2	1535.5	NA	NA	1.61463	1.72107	0.345855
80-46-6	2149.88	1.30986	C11H16O	2395	NA	NA	2.63584	0.808921	17.3145
640-19-7	1204.8	1.295	C2H4FNO	1488.14	NA	NA	17.2272	17.3194	2.41117
60-23-1	1729.47	1.09089	C2H7NS	1912.34	NA	NA	17.3189	8.94322	13.4223
591-81-1	1441.93	1.311	C4H8O3	1654.8	NA	NA	8.66025	8.66029	0.48683
56-88-2	1425.36	1.14229	C7H14N2O4S	1652.06	NA	NA	17.3074	17.3184	11.4924
556-52-5	673.98	1.65	C3H6O2	1110	NA	NA	1.37451	17.3201	17.3205
535-34-2	1307.71	1.15678	C7H14N2O4S	1564.19	NA	NA	17.3194	6.79297	17.3182
36637-18-0	1984.56	1.26433	C17H28N2O	2188.8	NA	NA	16.3582	0.287469	17.318
298-12-4	1739.41	1.079	C2H2O3	1941.78	NA	NA	1.37451	17.3179	17.3183
151-18-8	2241.43	1.07433	C3H6N2	2509.44	NA	NA	8.47498	8.62436	2.45377
12125-02-9	1188.95	1.32963	ClH4N	1455.4	NA	NA	17.3125	8.88233	5.37765
1115-65-7	464.393	1.372	C3H7NO4S	975.98	NA	NA	17.3196	8.838	17.3194
108-30-5	845.968	1.429	C4H4O3	1218.4	NA	NA	8.66034	0.287469	0.48683
10035-10-6	2285.88	2.262	BrH	2565	NA	NA	5.00349	17.3194	8.66013
163886-28-0	1829.91	1.5085	C13H20O	2004.5	NA	NA	1.37451	0.818753	0.48683
107602-52-8	1581.92	2.24833	C15H24O	1775	NA	NA	2.02131	0.287469	0.48683
1111-97-3	573.986	1.7452	C5H7Cl	1047.5	NA	NA	3.96132	9.94937	0.48683
99902-25-7	1169.95	2.3785	C13H24O3	1441.2	NA	NA	17.3112	0.287469	17.3182
54774-28-6	597.984	2.453	C6H12O2	1062.5	NA	NA	17.3191	0.287469	17.3145
78630-83-8	2231.88	1.497	C11H14O2	2497.5	NA	NA	17.3194	17.3115	0.48683
88725-82-0	1573.92	1.82238	C14H24O	1767.9	NA	NA	17.3185	0.287469	17.3188
6292-58-6	1749.91	1.36433	C8H11NO2S	1924	NA	NA	17.3205	17.3205	17.3205
22291-55-0	1461.93	2.36033	C14H20O2	1671	NA	NA	1.37451	0.602959	0.48683
36613-50-0	2157.88	1.637	C12H13F3O2	2405	NA	NA	17.3083	0.287469	17.3039
3350-78-5	1253.94	1.3932	C5H7ClO	1503.2	NA	NA	10.5818	4.57785	0.48683
109240-11-1	917.964	2.2385	C14H17NS	1265.8	NA	NA	8.66184	17.3177	17.3176
27872-60-2	1773.91	1.7645	C9H14O4	1948	NA	NA	9.15776	0.287469	8.69824
4840-81-7	937.962	1.34467	C6H7D5O	1278.9	NA	NA	1.82163	0.716395	0.362419
2117-11-5	919.963	1.2145	C5H8O	1267.1	NA	NA	17.3194	0.287469	17.3182
40159-07-7	1250.83	1.16656	C7H11NO2	1503.42	NA	NA	17.315	17.3191	17.3196
325957-76-4	2065.89	1.253	C22H23N3O4S2	2290	NA	NA	1.37451	0.287469	8.73696
103827-22-1	1497.26	2.56067	C15H24	1699.47	NA	NA	1.37451	0.803152	0.48683
959310-71-5	2109.09	1.1804	C8H12O3	2344	NA	NA	9.34707	8.88845	0.48683
53317-06-9	2292.73	1.49729	C12H23B	2573.57	NA	NA	17.3191	17.3181	0.48683
30714-78-4	969.96	1.779	C7H14O3	1300	NA	NA	1.8789	0.287469	0.48683
15561-15-6	1837.9	1.51456	C12H14O	2013.6	NA	NA	2.79133	0.275469	0.728398
61177-15-9	1673.92	1.34033	C16H28	1855.2	NA	NA	17.3172	17.3178	0.48683
930-29-0	617.983	1.709	C5H7Cl	1075	NA	NA	9.03073	0.287469	0.48683
4294624-90-4	2045.89	1.514	C10H18O4	2265	NA	NA	1.37451	8.66758	0.48683
63858-99-1	1857.33	1.078	C4H6ClNO2	2039.24	NA	NA	1.37451	14.8135	17.3195
56052-93-8	895.965	1.22675	C7H14O	1251.3	NA	NA	8.31404	17.3199	0.48683
18433-84-6	1441.36	1.13171	B5H11	1657.66	NA	NA	8.90008	9.58764	17.318
20039-94-5	1933.9	1.77875	C14H21NO3	2125	NA	NA	8.85575	12.7223	7.52733
25368-52-9	1977.89	1.092	C5H10N2	2219.06	NA	NA	8.67671	9.47823	17.3204
694-47-3	1915.04	1.11929	C5H8O2	2144.43	NA	NA	16.2833	12.8092	17.3195
4798-45-2	605.984	0.486	C6H12O	1067.5	NA	NA	17.3198	0.287469	17.3196
28832-46-4	1509.93	1.62467	C8H16O	1710.7	NA	NA	1.37451	17.306	12.7303
918-86-5	1461.93	1.878	C6H10O	1671	NA	NA	1.37451	0.287469	9.74605
90676-50-9	1749.91	1.51725	C9H18O	1924	NA	NA	9.1927	8.66694	0.48683
22127-86-2	753.974	3.4214	C11H20O	1160	NA	NA	8.76409	11.663	0.48683
29474-11-1	1557.92	1.4055	C8H14O	1753.55	NA	NA	2.76172	1.71456	0.48683
21862-63-5	1565.92	1.58167	C10H20O	1760.7	NA	NA	1.37451	0.287469	0.74576
6982-25-8	1789.02	1.15856	C4H10O2	1966.7	NA	NA	11.9147	4.87977	7.23175
937-05-3	1513.93	1.616	C10H20O	1714.3	NA	NA	1.37451	0.287469	8.6616
77-99-6	1489.93	2.3015	C6H14O3	1693.5	NA	NA	1.37451	9.11354	17.3142
811-98-3	1165.06	1.34133	CD4O	1438.72	NA	NA	0.990188	8.65721	1.67172
17643-36-6	1685.91	1.49025	C10H18O	1865.5	NA	NA	2.65518	0.287469	0.48683
5392-57-4	449.994	2.562	C8H18O2	965.7	NA	NA	8.66734	0.287469	0.48683
19780-84-8	1041.95	1.2105	C6H10O	1350	NA	NA	17.3201	17.3139	0.48683
65144-03-8	1781.91	1.477	C20H40O3	1956	NA	NA	17.3196	17.32	0.48683
5715-23-1	1181.95	2.311	C8H16O	1450	NA	NA	17.3192	17.3191	0.48683
60836-08-0	1245.94	1.906	C10H22O	1497.1	NA	NA	2.44731	0.895491	0.48683
83909-79-9	1221.94	2.05167	C11H24O	1479.4	NA	NA	1.37451	15.1525	0.48683
764-01-2	2311.87	1.074	C4H6O	2597.5	NA	NA	14.2318	0.287469	11.5422
74793-66-1	1581.92	1.94367	C9H20O2	1775	NA	NA	17.3117	0.287469	17.3098
534-03-2	1808.31	1.2622	C3H9NO2	1984.26	NA	NA	1.37451	0.287469	17.1445
19781-10-3	1169.95	2.37829	C10H22O	1441.2	NA	NA	17.3147	1.0374	8.65925
16840-84-9	1921.9	1.4995	C19H40O	2110	NA	NA	1.37451	0.287469	8.65957
5978-70-1	1141.95	1.597	C8H18O	1420.6	NA	NA	17.319	17.3168	8.65956
31087-44-2	697.978	1.469	C5H12O	1125	NA	NA	8.92788	0.287469	17.3183
61837-76-1	1241.94	1.409	C10H20OS	1494.97	NA	NA	1.37451	17.3203	17.3192
5932-91-2	1181.95	2.31	C8H16O	1450	NA	NA	17.3191	17.319	17.3188
1620-98-0	2225.88	1.64787	C15H22O2	2490	NA	NA	8.70145	8.91373	9.12296
37942-07-7	1853.9	1.79356	C15H22O2	2031.8	NA	NA	1.37451	17.3138	17.1638
27831-13-6	1277.94	1.8535	C10H12	1522.6	NA	NA	10.9936	0.287469	0.48683
61142-76-5	1477.93	2.3405	C13H18	1683.9	NA	NA	1.37451	8.67709	0.48683
15232-96-9	2196.55	1.33867	C12H14	2453.33	NA	NA	17.32	0.287469	14.7633
39701-09-2	1582.92	2.158	C12H16O2	1775.17	NA	NA	1.37451	17.319	5.42513
19624-22-7	573.985	1.36622	B5H9	1046.11	NA	NA	17.3152	8.66092	17.3193
1948-33-0	2329.87	1.44357	C10H14O2	2620	NA	NA	0.813484	17.3154	10.5152
2809-64-5	1445.93	1.8875	C11H14	1658.1	NA	NA	8.85654	0.287469	8.71132
127-63-9	2065.89	2.0325	C12H10O2S	2290	NA	NA	1.37451	0.287469	15.126
66998-67-2	1292.61	1.51833	C9H11ClO2S	1534.43	NA	NA	1.37451	9.21069	17.3197
613-94-5	1433.93	1.5074	C7H8N2O	1648.4	NA	NA	1.37451	0.347396	8.6836
17280-75-0	1209.94	1.4425	C15H11N3OS	1470.6	NA	NA	8.9086	0.287469	0.48683
6044-71-9	861.968	0.878	C13H28	1230.35	NA	NA	17.3183	17.3176	0.48683
6682-71-9	1413.43	1.89187	C11H14	1631.83	NA	NA	3.78105	12.1131	8.68384
620-20-2	1397.93	1.672	C7H6Cl2	1619.4	NA	NA	17.3111	17.3152	0.48683
2027-17-0	1931.61	1.56814	C13H14	2122.14	NA	NA	2.56658	17.3149	0.0853052
89-93-0	1749.91	1.355	C8H11N	1924	NA	NA	17.3205	0.287469	17.3205
54774-89-9	1913.9	1.62843	C14H16	2100	NA	NA	17.2962	17.311	0.48683
55660-73-6	1859.9	1.324	C6H5FO2	2038.6	NA	NA	1.37451	17.3092	17.3122
19398-61-9	1343.65	1.69729	C7H6Cl2	1575.61	NA	NA	9.01293	8.7133	0.10358
32768-54-0	1354.51	1.69243	C7H6Cl2	1584.37	NA	NA	1.61224	17.318	1.98528
2077-46-5	1605.92	1.73633	C7H5Cl3	1796.4	NA	NA	3.86137	4.79882	1.3664
20600-54-8	1777.91	1.339	C8H7N	1952	NA	NA	9.15483	0.287469	0.48683
767-59-9	2107.49	1.232	C10H10	2342	NA	NA	6.21947	17.3199	17.3205
56298-98-7	1977.9	1.47333	C13H16O	2180	NA	NA	17.3199	17.3201	0.48683
612-17-9	1756.13	1.51178	C10H10	1984.48	NA	NA	5.50512	7.4787	14.8704
447-53-0	968.961	3.07225	C10H10	1300.33	NA	NA	3.93484	8.68705	7.6133
4773-83-5	2149.88	1.5845	C12H14	2395	NA	NA	9.00404	0.287469	0.48683
1076-17-1	2243.66	1.33756	C12H14	2512.22	NA	NA	1.27816	3.65207	9.40999
530-91-6	2162.89	1.2115	C10H12O	2411.25	NA	NA	8.72717	11.4638	15.644
3075-84-1	2045.89	1.57	C16H18	2265	NA	NA	1.37451	17.3088	17.3098
942-43-8	1481.93	2.016	C13H18	1687.1	NA	NA	1.37451	0.217264	0.48683
15677-15-3	1058.4	2.62311	C10H10	1361.79	NA	NA	16.4057	9.59523	9.05064
79-41-4	1501.93	1.225	C4H6O2	1703.6	NA	NA	17.3203	17.3174	0.48683
4397-23-3	2092.11	1.66833	C9H12O2	2368.42	NA	NA	2.4621	12.7577	10.958
13048-33-4	2021.89	1.434	C12H18O4	2235	NA	NA	3.39545	0.287469	0.48683
563-96-2	741.975	1.251	C2H4O4	1152.5	NA	NA	1.37451	9.92803	8.66227
1468-39-9	1173.95	1.6325	C10H18O3	1444.1	NA	NA	8.68748	0.287469	0.48683
97-72-3	769.973	2.28867	C8H14O3	1171.27	NA	NA	1.37451	17.3161	8.76078
13831-30-6	683.979	1.8505	C4H6O4	1116.25	NA	NA	1.37451	17.3205	17.3203
1538-75-6	1179.55	1.5972	C10H18O3	1448.22	NA	NA	17.3105	17.3189	8.66325
2051-49-2	1713.91	1.49733	C12H22O3	1889.67	NA	NA	1.37451	17.3173	17.3186
560-27-0	1521.92	1.116	C3H4O6	1739	NA	NA	1.37451	17.317	17.3161
1190-73-4	1177.95	1.4285	C4H9NOS	1447.1	NA	NA	1.37451	0.347298	0.268428
17720-63-7	425.995	1.5	C6H9NO4	948.6	NA	NA	1.37451	17.3205	17.3205
4472-41-7	2213.43	1.50044	C3D7NO	2474.44	NA	NA	17.3203	8.71233	8.98478
498-40-8	475.992	1.307	C3H7NO5S	983.575	NA	NA	13.7851	0.287469	17.3199
107-91-5	779.972	1.8565	C3H4N2O	1177.55	NA	NA	17.3199	17.32	0.48683
6846-50-0	1718.8	1.77433	C16H30O4	1894.23	NA	NA	1.22934	1.4833	8.59422
39212-21-0	1941.9	1.46133	C12H16O5	2135	NA	NA	1.37451	0.287469	1.37383
2146-71-6	1773.91	1.9595	C14H26O2	1948	NA	NA	1.37451	0.287469	8.66069
818-44-0	1525.92	1.682	C10H18O2	1731.1	NA	NA	1.37451	10.7958	14.7113
2445-93-4	929.963	1.75567	C7H12O2	1273.7	NA	NA	1.79199	1.04534	0.48683
2399-48-6	933.963	2.347	C8H12O3	1276.3	NA	NA	17.3189	0.287469	17.3189
83783-90-8	1213.94	2.162	C9H16O2	1480.25	NA	NA	1.37451	17.3155	17.3171
42125-10-0	873.966	1.73083	C7H12O2	1236.8	NA	NA	1.37451	0.49995	0.3472
6776-19-8	781.972	1.68433	C6H10O2	1177.5	NA	NA	1.4582	0.570169	0.41211
762-75-4	1009.96	1.8248	C5H10O2	1327.8	NA	NA	1.4997	9.15017	0.48683
922-68-9	1219.94	1.248	C3H4O3	1477.95	NA	NA	17.3187	17.3176	0.48683
88973-62-0	1393.93	1.69733	C9H14O2	1616.1	NA	NA	1.37451	1.4032	0.48683
7318-82-3	1772.57	2.73033	C4H11BO2	1947.57	NA	NA	1.37451	17.3177	17.318
145747-16-6	1613.92	1.4552	C9H18O3	1808.72	NA	NA	2.38004	0.287469	17.3193
3878-55-5	2137.89	1.2065	C5H8O4	2380	NA	NA	1.37451	0.287469	8.67217
7149-32-8	2249.88	1.642	C13H12O3	2520	NA	NA	17.3147	17.3154	0.48683
115051-66-6	1318.94	1.47025	C5H10O2S	1555.67	NA	NA	1.37451	8.79406	0.48683
85363-04-8	809.971	1.71214	C7H12N2O2	1195	NA	NA	2.07662	17.3109	8.66325
23676-09-7	1989.9	1.4462	C11H14O3	2195	NA	NA	8.71674	17.3124	17.313
25560-91-2	1541.92	1.49322	C8H14O4	1739.3	NA	NA	2.55449	0.743483	0.85698
34495-71-1	1233.94	1.95717	C10H18O2	1488.2	NA	NA	1.66417	1.46536	0.48683
32579-81-0	1772.58	1.58067	C9H18O2	1946.67	NA	NA	4.56019	0.287469	0.48683
35897-13-3	889.965	1.957	C8H16O2	1247.4	NA	NA	17.3192	1.98055	0.277171
54699-35-3	795.971	1.2415	C11H10O6	1189.92	NA	NA	2.26266	17.3204	9.20448
74367-31-0	1777.91	1.458	C12H24O3	1970.7	NA	NA	17.3199	17.3192	0.48683
56275-54-8	1296.61	1.80267	C10H18O3	1537.65	NA	NA	1.37451	1.12941	6.65722
15399-05-0	2069.89	1.33611	C11H14O3	2295	NA	NA	2.7785	1.09301	0.586439
30540-29-5	1773.91	1.303	C7H14O2	1948	NA	NA	17.3147	0.287469	17.3131
77-68-9	1705.91	1.66489	C12H24O3	1882.8	NA	NA	13.7605	0.287469	0.48683
71978-00-2	1297.94	1.8735	C10H18O2	1538.7	NA	NA	1.37451	1.78377	0.48683
56052-88-1	525.989	2.1398	C10H20O	1017.5	NA	NA	17.3163	17.316	17.3144
6863-58-7	1344.6	1.76967	C8H18O	1577	NA	NA	1.37451	6.45549	0.48683
932-92-3	1113.95	2.50967	C8H16O	1400	NA	NA	1.37451	17.3169	8.66235
10312-83-1	494.791	1.4342	C3H6O2	996.7	NA	NA	13.2988	17.3204	10.4947
7133-22-4	1533.92	1.5834	C10H20S	1732.1	NA	NA	1.37451	0.287469	8.68954
32970-46-0	1373.93	1.84733	C9H20O	1600	NA	NA	17.3181	17.318	17.3172
10160-87-9	1297.94	1.4025	C7H12O2	1538.7	NA	NA	1.37451	8.70073	0.48683
22767-72-2	2085.89	1.44333	C12H16O3	2315	NA	NA	1.37451	0.878457	0.48683
109-59-1	2197.88	1.0545	C5H12O2	2455	NA	NA	17.3189	0.287469	17.3197
110-76-9	567.986	1.373	C4H11NO	1042.3	NA	NA	1.37451	17.3204	17.32
49653-17-0	1823.24	1.08683	C6H12O4	2002.27	NA	NA	9.8902	17.3188	14.8333
7580-85-0	790.972	2.46275	C6H14O2	1185.08	NA	NA	8.71192	17.32	17.3195
109-85-3	489.191	1.4398	C3H9NO	992.5	NA	NA	1.37451	5.18458	13.5248
3674-77-9	1974.7	1.4026	C10H12O2	2176	NA	NA	3.13492	0.287469	17.3104
105-82-8	1577.92	1.488	C8H18O2	1771.4	NA	NA	2.10241	0.287469	0.48683
1755-01-7	917.964	2.2385	C10H12	1265.8	NA	NA	1.37451	0.287469	9.67148
74663-76-6	1215.66	1.91214	C12H22	1481.57	NA	NA	2.78986	2.00954	17.3202
61142-78-7	1413.93	1.549	C11H22	1632.3	NA	NA	1.37451	17.3125	17.3145
5026-76-6	1397.93	1.561	C8H16	1619.4	NA	NA	1.37451	0.287469	11.7267
13151-04-7	1165.95	3.6745	C8H16	1438.2	NA	NA	1.37451	0.287469	8.65969
1647-08-1	1275.28	2.167	C8H16	1523.67	NA	NA	1.37451	17.3188	8.67231
56728-10-0	1461.93	1.8775	C9H18	1671	NA	NA	17.3186	17.3179	0.48683
464-17-5	1305.94	2.04833	C10H16	1545.2	NA	NA	3.44002	6.42114	1.61146
917-92-0	1161.95	1.61017	C6H10	1435.3	NA	NA	2.31887	0.608098	0.48683
50876-32-9	997.959	2.0154	C10H20	1319.4	NA	NA	8.73303	0.287469	0.48683
1735-17-7	2075.22	1.11444	C6D12	2336.81	NA	NA	17.3191	13.62	10.2161
4923-78-8	1127.95	2.046	C9H18	1418.4	NA	NA	17.314	17.3148	0.48683
55045-11-9	1005.96	0.73225	C16H34	1325	NA	NA	17.3136	17.3144	17.3186
2216-32-2	577.985	0.947667	C9H20	1050	NA	NA	8.99979	17.3161	0.48683
17301-32-5	547.987	1.468	C13H28	1031.25	NA	NA	12.4934	0.287469	0.48683
61141-72-8	948.962	0.9435	C14H30	1286.53	NA	NA	1.37451	0.287469	8.67811
52896-90-9	689.979	0.5255	C10H22	1120	NA	NA	17.3128	0.287469	17.3144
2882-96-4	1333.94	0.3965	C16H34	1567.7	NA	NA	17.318	17.3186	0.48683
17312-57-1	1049.96	0.690667	C13H28	1355.6	NA	NA	17.3176	17.3185	0.48683
17301-29-0	877.967	0.976333	C13H28	1243.53	NA	NA	1.37451	17.3191	17.3194
563-16-6	1106.75	0.748	C8H18	1401.06	NA	NA	1.37451	17.3143	9.67036
1560-96-9	1183.95	0.592	C14H30	1455.2	NA	NA	1.37451	0.287469	11.1118
1002-17-1	1404.6	0.399	C12H26	1627	NA	NA	17.315	0.287469	17.3158
17301-25-6	829.969	1.00422	C13H28	1207.9	NA	NA	2.52324	3.94563	1.60546
74645-98-0	1401.93	0.373333	C15H32	1623.7	NA	NA	17.3171	0.287469	10.8923
31295-56-4	1319.27	0.726167	C15H32	1562.6	NA	NA	17.3152	8.68341	8.88228
62108-22-9	1393.93	0.745333	C13H28	1616.1	NA	NA	17.3178	8.72205	0.48683
2801-84-5	1109.95	0.7028	C12H26	1399.92	NA	NA	1.37451	11.1818	17.3156
62108-27-4	529.988	1.354	C13H28	1019.87	NA	NA	17.3202	0.287469	17.3196
17312-64-0	429.995	1.751	C13H28	951.4	NA	NA	17.3193	17.3191	0.48683
62237-99-4	1457.93	0.3125	C13H28	1667.7	NA	NA	1.37451	0.287469	9.00724
62016-28-8	429.995	1.7485	C11H24	951.4	NA	NA	17.3202	17.3192	0.48683
7225-67-4	1153.95	1.556	C14H30	1429.4	NA	NA	8.75982	17.3189	17.3193
6746-94-7	2194.38	1.52113	C5H6	2450.62	NA	NA	3.61371	10.7238	17.3198
460-12-8	2037.23	1.1925	C4H2	2328.15	NA	NA	17.3204	8.98135	16.4385
13891-87-7	609.317	1.6	C5H8O	1069.58	NA	NA	1.93518	10.3398	17.3205
23438-77-9	1145.95	1.7905	C9H14O	1423.5	NA	NA	1.37451	0.287469	8.73993
4505-38-8	1565.92	1.3525	C6H6O2	1760.7	NA	NA	2.90834	0.536328	0.48683
552-86-3	1174.75	2.3154	C10H8O4	1444.7	NA	NA	8.67347	0.287469	17.3203
815-24-7	1393.93	1.739	C9H18O	1616.1	NA	NA	17.315	17.314	0.48683
666-52-4	2148.55	1.03389	C3D6O	2393.33	NA	NA	6.94027	7.9457	6.82732
55153-12-3	1929.9	1.3795	C9H8O3	2120	NA	NA	8.65889	0.287469	0.48683
5579-73-7	1033.96	2.5855	C10H18O2	1344.4	NA	NA	8.8368	0.287469	0.48683
17257-81-7	1293.94	1.606	C6H10O2	1535.5	NA	NA	1.37451	0.287469	8.67097
4668-61-5	1317.94	2.25089	C13H20O	1554.8	NA	NA	2.16738	1.253	1.27225
19255-82-4	717.976	2.67633	C11H22O3	1137.5	NA	NA	1.37451	17.3201	8.96566
14035-33-7	2224.55	1.69933	C16H24O2	2488.33	NA	NA	17.303	0.287469	17.3177
51411-24-6	2047.67	1.52411	C15H28O	2267.22	NA	NA	3.65103	10.0971	1.02011
56052-61-0	1595.25	2.14667	C13H20O	1785.93	NA	NA	1.37451	17.319	17.3186
4028-60-8	865.967	2.40167	C10H18O	1231.6	NA	NA	1.85353	0.287469	0.48683
17920-92-2	1249.94	2.15643	C11H20O	1500	NA	NA	6.12867	17.2798	4.23922
628-02-4	1907.9	1.9895	C6H13NO	2093.2	NA	NA	1.37451	17.3194	17.3178
3004-93-1	1757.91	1.282	C9H18O2	1932	NA	NA	17.3172	17.317	9.20264
82608-03-5	1498.92	1.436	C7H14O2	1704.92	NA	NA	2.12697	0.287469	0.48683
1117-61-9	1577.92	1.532	C10H20O	1771.4	NA	NA	2.63599	0.669393	0.48683
18344-37-1	869.967	1.635	C21H44	1234.2	NA	NA	17.3201	0.287469	17.3201
61732-92-1	761.973	2.3165	C12H24O2	1165	NA	NA	1.37451	8.65899	17.3003
625-74-1	1333.14	2.2836	C4H9NO2	1595.92	NA	NA	1.37451	0.287469	9.80027
142963-25-5	1439.26	2.03533	C8H15NO3	1664	NA	NA	1.37451	8.84185	0.48683
4433-63-0	525.989	1.443	C2H7BO2	1017.5	NA	NA	17.3202	0.287469	17.3204
244074-78-0	1641.92	1.73	C12H24O3	1827.67	NA	NA	17.3189	17.3205	17.3205
24424-99-5	901.965	3.47213	C10H18O5	1255.3	NA	NA	2.25348	8.79319	1.07179
36805-97-7	1008.63	1.217	C11H25NO2	1326.83	NA	NA	10.7868	0.287469	0.48683
7365-82-4	415.329	1.34967	C4H10N2O4S	940	NA	NA	17.3204	17.3202	0.48683
90435-23-7	1076.95	1.76825	C8H16O3	1376.5	NA	NA	1.37451	13.2114	0.48683
4426-72-6	615.316	1.45	CH5N3O	1073.33	NA	NA	1.37451	9.80773	17.32
13881-91-9	492.657	1.33167	CH5NO3S	995.233	NA	NA	17.3191	9.60681	0.48683
107-68-6	529.989	1.404	C3H9NO3S	1017.15	NA	NA	17.3201	17.3201	0.48683
18402-90-9	1215.54	1.5932	C7H10O	1474.7	NA	NA	2.22125	17.3144	17.3115
628-96-6	479.992	1.5015	C2H4N2O6	987.15	NA	NA	1.37451	0.287469	11.548
598-58-3	417.196	1.4572	CH3NO3	942.32	NA	NA	7.34522	8.89275	0.48683
4528-34-1	1987.89	1.091	C2H4N2O5	2206	NA	NA	1.37451	17.3187	17.3204
75-91-2	1115.29	1.18433	C4H10O2	1404.92	NA	NA	17.3199	17.3193	0.876142
29812-79-1	809.97	1.3	C10H23NO	1196.44	NA	NA	11.3578	17.3186	9.14384
3025-88-5	1305.94	1.86122	C8H18O4	1545.2	NA	NA	2.139	4.89592	0.433141
1712-64-7	2284.54	1.05233	C3H7NO3	2563.33	NA	NA	17.3202	17.3201	17.3198
20633-12-9	1275.94	1.92025	C7H15NO3	1522.33	NA	NA	8.67455	0.287469	14.248
110-05-4	605.184	0.4936	C8H18O2	1067	NA	NA	17.3194	8.72811	9.04278
19411-65-5	993.959	1.7166	C5H13NO	1316.7	NA	NA	17.3197	8.75443	8.673
460-16-2	2286.38	1.4005	C2H2ClF	2565.62	NA	NA	17.3189	17.3193	0.48683
6294-40-2	917.964	1.963	C7H13Br	1265.8	NA	NA	9.54041	0.287469	0.48683
453-13-4	2289.88	1.097	C3H6F2O	2570	NA	NA	17.3202	0.287469	17.3203
624-72-6	1778.58	1.1365	C2H4F2	2001.53	NA	NA	17.3198	17.3189	13.2681
54344-61-5	1337.94	2.1995	C13H20O	1571	NA	NA	1.37451	8.94093	0.48683
3266-23-7	1189.94	1.26467	C4H8O	1455.9	NA	NA	17.3083	17.3194	0.48683
274-40-8	2185.88	1.284	C8H7N	2440	NA	NA	1.37451	0.287469	8.71353
496-76-4	2059.89	1.228	C4H4N2O3	2282.5	NA	NA	17.3204	17.3187	0.48683
637-64-9	1753.91	1.935	C7H12O3	1934.85	NA	NA	17.309	0.287469	17.315
10317-17-6	708.644	1.653	C6H12O	1132.1	NA	NA	17.3148	17.3144	17.3202
1693-74-9	930.536	1.21671	C4D8O	1276	NA	NA	10.8841	17.3199	8.79395
100-72-1	679.979	2.492	C6H12O2	1113.75	NA	NA	1.37451	0.287469	9.64595
54004-46-5	1201.94	1.82467	C8H16O2	1464.7	NA	NA	17.3205	14.2043	0.48683
38737-48-3	589.985	2.26567	C10H18O4	1057.5	NA	NA	1.37451	1.00762	0.48683
503-29-7	965.962	1.46	C3H7N	1305.17	NA	NA	17.3201	11.7731	17.3205
503-09-3	1944.3	1.0608	C3H5FO	2143.48	NA	NA	10.559	17.0248	0.48683
270-82-6	1645.92	1.5114	C8H6S	1831	NA	NA	1.37451	8.68514	0.812333
58328-22-6	2049.89	1.0485	C4H9NO	2270	NA	NA	17.3185	17.3202	0.48683
5350-93-6	1947.23	1.26967	C5H5ClN2	2142.73	NA	NA	10.3742	0.287469	17.3183
14194-86-6	761.974	2.5275	C10H18O3	1165	NA	NA	1.37451	0.287469	8.74029
56599-61-2	765.973	2.2925	C20H40O2	1167.5	NA	NA	8.94317	0.287469	0.48683
136066-41-6	825.97	2.12017	C8H12O2	1205.3	NA	NA	2.58392	0.99585	0.48683
55809-36-4	1355.72	1.95011	C7H12N2O	1585.31	NA	NA	4.25409	3.93752	7.66828
53778-62-4	468.659	2.39133	C6H12O	977.133	NA	NA	1.37451	0.287469	1.23902
79927-21-2	625.982	1.36067	C8H10N2OS	1080	NA	NA	1.37451	0.287469	11.5414
1004-29-1	853.968	2.3195	C8H16O	1224.4	NA	NA	17.316	0.287469	17.3194
3208-22-8	1411.26	1.88433	C7H14O	1648.4	NA	NA	8.71274	0.287469	17.3187
1196-79-8	2333.87	1.27075	C10H11N	2625	NA	NA	1.37451	17.3139	17.3155
1746-11-8	1629.92	1.6415	C9H10O	1817.2	NA	NA	1.37451	0.287469	8.65817
20194-67-6	1806.9	1.62975	C13H20O2	1987.58	NA	NA	2.05426	0.287469	0.48683
6705-89-1	781.972	1.80133	C6H10O4	1177.5	NA	NA	1.37451	17.3192	8.67123
3358-28-9	1164.61	1.65078	C8H16O	1437.23	NA	NA	1.24182	8.56576	9.47188
1119458-63-7	2230.55	1.49683	C10H14N2O	2495.83	NA	NA	8.71207	12.1204	17.3195
2165-21-1	667.58	1.7234	CH4N6	1103.64	NA	NA	17.2785	17.317	13.3315
136230-43-8	1685.91	1.70033	C10H16O2	1865.5	NA	NA	2.52519	0.287469	0.48683
39682-48-9	1361.94	1.315	C6H10O3	1590.3	NA	NA	8.91032	0.287469	17.3165
162239-52-3	1465.93	1.42511	C8H14O	1674.2	NA	NA	2.65751	1.3403	0.257555
4480-83-5	445.327	1.49317	C4H4O4	962.383	NA	NA	17.3201	2.21635	9.00854
646-12-8	1089.95	1.53067	C4H8OS	1383.3	NA	NA	1.60877	0.76386	0.835398
32318-87-9	1513.93	2.061	C7H12O2	1714.3	NA	NA	1.37451	8.70399	0.48683
130930-47-1	754.641	2.3525	C8H14O3	1160.42	NA	NA	2.26518	1.15026	0.48683
16681-78-0	1067.95	1.437	C2H4N4	1368.05	NA	NA	1.37451	0.287469	10.624
107-11-9	833.969	1.45867	C3H7N	1210.5	NA	NA	17.3205	17.3205	17.3205
53907-78-1	1592.14	1.10933	C7H16N2	1784.09	NA	NA	5.64781	14.137	7.56493
624-83-9	1049.96	1.39725	C2H3NO	1355.6	NA	NA	3.56917	0.287469	17.3203
865-40-7	456.393	1.3642	CH3NO	970.28	NA	NA	14.4456	17.3205	11.6373
1192-28-5	2021.89	1.4345	C5H9NO	2235	NA	NA	1.37451	17.3174	17.317
2206-26-0	445.994	0.9275	C2D3N	962.9	NA	NA	1.37451	8.70072	0.48683
109-77-3	2130.78	1.66078	C3H2N2	2381.01	NA	NA	10.7604	0.287469	15.76
109-84-2	439.995	1.3495	C2H8N2O	958.55	NA	NA	1.37451	17.3205	17.3205
19355-69-2	709.311	1.62417	C4H8N2	1133.8	NA	NA	3.77605	17.3197	17.3202
105-20-4	2045.32	1.99071	C5H9N3	2327.37	NA	NA	1.37451	10.1564	17.3196
764-42-1	2108.55	1.111	C4H2N2	2343.33	NA	NA	17.3204	17.3204	0.48683
6251-26-9	870.539	1.22571	CH4S2	1237.07	NA	NA	9.89211	10.0207	2.43951
92118-81-5	1741.91	1.9935	C22H22FNO2	1916	NA	NA	1.37451	17.2971	17.2914
2316-26-9	471.592	1.5062	C11H12O4	979.42	NA	NA	17.3185	0.287469	17.3186
1941-12-4	1985.9	1.3245	C10H12O2	2190	NA	NA	17.3202	17.3156	0.48683
110318-09-7	1261.94	1.64917	C8H12O2	1509.85	NA	NA	7.82535	15.4459	0.48683
18283-93-7	1218.94	1.57225	B4H10	1478.85	NA	NA	17.3203	9.4198	17.3194
10412-77-8	1837.9	1.54433	C12H20O4	2013.6	NA	NA	1.37451	0.936397	0.48683
126679-28-5	2085.89	1.5608	C14H28O3	2315	NA	NA	1.37451	8.66189	0.793538
7637-07-2	1559.25	2.07022	BF3	1772.23	NA	NA	4.53976	4.53317	11.5298
7143-01-3	821.97	1.2765	C2H6O5S2	1202.6	NA	NA	10.8638	3.13559	3.12161
4016-11-9	1879.9	1.07567	C5H10O2	2061.47	NA	NA	17.3178	17.3178	17.3157
109637-57-2	1789.91	1.56333	C10H12O2	1964	NA	NA	2.08425	0.287469	0.48683
17302-36-2	716.376	0.9488	C12H26	1136.5	NA	NA	9.64594	0.287469	8.91616
99133-89-8	2236.38	1.16162	C9H14N2O2	2503.12	NA	NA	9.05894	3.83323	11.6682
69915-10-2	1592.59	1.56367	C18H13NO2	1787.9	NA	NA	1.37451	13.3176	17.3085
7743-14-8	849.968	2.72075	C10H12O3	1221.1	NA	NA	8.71265	17.3183	17.3185
38514-13-5	1269.94	1.514	C8H18O	1516.1	NA	NA	1.63786	0.287469	8.71085
902270-36-4	1785.91	1.64233	C11H22O3	1960	NA	NA	1.37451	0.855838	0.48683
59906-54-6	1532.33	1.8606	C8H15NO3	1730.46	NA	NA	17.3193	17.3188	5.41157
4294536-57-0	2113.44	1.22167	C12H14O2	2349.44	NA	NA	14.0618	14.2958	2.72729
6169-06-8	1328.94	1.4815	C8H18O	1583.62	NA	NA	1.37451	8.66011	14.5752
29946-82-5	2092.55	1.08233	C8H10O3	2323.33	NA	NA	17.3201	17.3204	17.3196
2882-67-9	753.974	3.42367	C8H17NO3	1160	NA	NA	17.3191	0.287469	8.68454
28673-24-7	1717.91	1.5445	C12H17F3O2	1893.1	NA	NA	1.37451	8.76236	0.48683
2713-09-9	642.781	1.5528	C2HF	1089.52	NA	NA	17.32	17.3204	17.3201
